# Supplementary material for: Association of Trace Elements with Polycystic Ovary Syndrome in Women—A Case-Control Study
Source: Metabolites. 2025 Jan 29;15(2):79. doi: 10.3390/metabo15020079 (PMC11857836; doi:10.3390/metabo15020079)
Supplement: Supplementary file 1 [file metabolites-15-00079-s001.zip]

Archive with 1 entries (1 files):
- metabolites-3405940-supplementary.pdf
